# Supplementary material for: Navigating the New Reality: A Review of the Epidemiological, Clinical, and Microbiological Characteristics of Candida auris, with a Focus on Children
Source: J Fungi (Basel). 2023 Jan 28;9(2):176. doi: 10.3390/jof9020176 (PMC9963988; doi:10.3390/jof9020176)
Supplement: Supplementary file 1 [file jof-09-00176-s001.zip]

Archive with 1 entries (1 files):
- jof-2154032-supplementary.pdf
